# Supplementary material for: Filamentous recombinant human Tau activates primary astrocytes via an integrin receptor complex
Source: Nat Commun. 2021 Jan 4;12:95. doi: 10.1038/s41467-020-20322-w (PMC7782792; doi:10.1038/s41467-020-20322-w)
Supplement: Supplementary file 4 — Source data [file 41467_2020_20322_MOESM4_ESM.xlsx]

## Sheet: Figure 1 gels
1b
								1c
1d
1e								1f

## Sheet: Figure 2 gels
2a

## Sheet: Figure S2 gels
																S2b
S2a
S2e

## Sheet: Fig. 2i
Average FL/cell	DMSO	PF262271
image 1	185.755	375.285	exp. 1
image 2	69.7254	141.972	exp. 1
image 3	96.0471	232.058	exp. 1
image 4	154.845	228.33	exp. 2
image 5	279.494	160.727	exp. 2
image 6	190.26	174.616	exp. 2
image 7	247.187	264.287	exp. 3
image 8	186.131	211.933	exp. 3
image 9	133.613	152.518	exp. 3

## Sheet: Fig. 3a
	Tau mono_1	Tau mono_2	Tau mono_3	Tau PFF_1	Tau PFF_2	Tau PFF_3	t-test
ICAM1	6.34971	9.19919	14.408	11.7249	26.4309	24.0158	0.104359
MMP13	6.95009	4.07864	4.8679	18.0792	11.052	14.7912	0.0132631
CD14	4.23283	2.58028	3.31069	9.31636	7.86481	9.12839	0.00122325
VGAM	3.60487	7.30703	1.86645	9.97753	20.567	8.16181	0.107978
Ptk2b	0.639164	1.56758	2.19306	0.800585	3.00394	4.2922	0.331028
MMP9	19.6986	29.8264	23.2867	62.0262	67.9211	79.6219	0.00157037
ITGAM	0.720144	0.787845	2.17824	2.36036	2.50147	4.35084	0.0822041
ITGA1	8.27529	2.74907	2.12703	14.8011	11.8143	13.4167	0.0137546
ITGA5	1.50186	2.94473	0.471998	4.59701	4.01402	3.43282	0.039983

## Sheet: Fig. 3b
	Control_KD_exp. 1	Control_KD_exp. 1	Control_KD_exp. 1	ITGAV/B1_KD_exp. 1	ITGAV/B1_KD_exp. 2	ITGAV/B1_KD_exp. 3	t-test
ICAM1	11.7249	26.4309	24.0158	2.52821	9.58692	1.97113	0.0362319
MMP13	18.0792	11.052	14.7912	1.65187	1.59758	0.954547	0.00291881
CD14	9.31636	7.86481	9.12839	3.16452	3.00845	3.32421	0.000271329
VGAM	9.97753	20.567	8.16181	2.17517	8.11285	2.29431	0.115034
Ptk2b	0.800585	3.00394	4.2922	0.754246	0.583715	0.570255	0.113479
MMP9	62.0262	67.9211	79.6219	1.58983	1.51126	3.37968	0.00020193
ITGAM	2.36036	2.50147	4.35084	0.539984	0.572552	0.498023	0.0168273
ITGA1	14.8011	11.8143	13.4167	2.51564	1.17188	1.81509	0.00026211
ITGA5	4.59701	4.01402	3.43282	2.37529	1.62513	1.39146	0.0077858

## Sheet: Fig. 3d
	Control KD			TLN1-KD			t test
	Exp. 1	Exp. 2	Exp. 3	Exp. 1	Exp. 2	Exp. 3	p value
MMP9	55.426	37.5967	37.3683	7.26445	14.0933	1.91372	0.00677708
MMP13	17.3536	26.2746	22.6646	2.01525	4.18317	0.894749	0.002038
ICAM1	9.74469	7.85926	14.8641	3.15621	4.67573	0.933517	0.0285521
ITGA1	16.4709	8.09243	15.3233	7.26923	2.24178	0.540904	0.039774
ITGA5	6.45844	6.75581	7.91226	0.62059	1.53156	1.12826	0.000322893
ITGAM	9.80114	14.3657	15.5567	1.72315	1.51888	0.645941	0.0025929
CD14	10.7325	9.92688	12.2565	2.23613	3.6638	0.89549	0.00116059

## Sheet: Fig. 2b
Normalized mRNA levels
	control shRNA	ITGAV shRNA	ITGB1 shRNA	t-test C vs. B
Exp. 1	1.35749	0.239904	1.49607	0.0057943
Exp. 2	1.53947	0.489477	1.43983
Exp. 3	1.7244	0.37844	1.56273

## Sheet: Fig. 2c
Normalized mRNA levels	control shRNA	ITGAV shRNA	ITGB1 shRNA	t-test D vs. B
Exp. 1	0.981931	0.979546	0.0146892	0.00236902
Exp. 2	0.845765	0.789546	0.145688
Exp. 3	1.17456	0.778541	0.289541

## Sheet: Fig. 2d
Averaged FL intensity/cell	WT	itgav-kd	itgb1-kd	t-test C vs. B	t-test D vs. B
image 1	4.32395	0.520448	0.424041	8.95784e-09	6.45949e-09
image 2	3.51635	0.566549	0.352573
image 3	3.08903	0.388278	0.401472
image 4	4.15499	0.674988	0.592014
image 5	3.98764	0.29854	0.510638
image 6	3.76983	0.412985	0.417985

[truncated: 26 more sheets: Fig. 2e, Fig. 2g, Fig. 4a, Fig. 4b, Fig. 4c, Fig. 4d, Fig. 4e, Fig.4f, Fig. 4g, Fig. 4h, Fig. 4i, Fig. 4j, Fig. 4k, Fig. 5a, Fig. 5b, Fig. 5c, Fig. 5d, Fig. 5g, Fig. 5h, Fig. 5i …]
